# Supplementary material for: Identification and Computational Analysis of BRCA2 Variants in Mexican Women from Jalisco, Mexico, with Breast and Ovarian Cancer
Source: Med Sci (Basel). 2025 Oct 29;13(4):248. doi: 10.3390/medsci13040248 (PMC12641962; doi:10.3390/medsci13040248)
Supplement: Supplementary file 1 [file medsci-13-00248-s001.zip]

Archive with 1 entries (1 files):
- medsci-3783058-supplementary.pdf
